# Supplementary material for: Selection for novel metabolic capabilities in Salmonella enterica
Source: Evolution. 2019 Mar 22;73(5):990–1000. doi: 10.1111/evo.13713 (PMC6593847; doi:10.1111/evo.13713)
Supplement: Supplementary file 1 — Table 1. Carbon compounds used for selection of mutants with novel metabolic capabilities [file EVO-73-990-s001.xlsx]

## Sheet: Sheet1
Carbon Sources	Mutants observed	Concentration on which growth was observed (# of replicates where mutants are observed)		Causal gene identified
		0.001	0.01
2-Deoxy-D-glucose	Yes	Yes (10)	Yes (10)	No
Adonitol	Yes	Yes (3)	No	No
D-Arabinose	Yes	Yes (3)	Yes (10)	Yes
D-Arabitol	Yes	Yes (2)	Yes (4)	No
D-Cellobiose	Yes	Yes (4)	Yes (7)	Yes
D-Lyxose	Yes	Yes (2)	Yes (1)	No
Erythrose	Yes	Yes (7)	No	No
L-Citrulline	Yes	Yes (9)	Yes (7)	No
L-Isoleucine	Yes	No	Yes (9)	Yes
L-Leucine	Yes	Yes (2)	No	No
L-Lysine	Yes	Yes (1)	Yes (1)	No
L-Sorbose	Yes	Yes (4)	Yes (3)	No
L-Threonine	Yes	Yes (7)	Yes (9)	Yes
L-Valine	Yes	Yes (4)	Yes (2)	No
meso-Erythritol	Yes	Yes (1)	Yes (1)	No
N-acetyl-L-leucine	Yes	Yes (6)	Yes (2)	No
β-Ketoglutaric acid/1,3-Acetonedicarboxylic acid	Yes	Yes (3)	Yes (1)	No
L-Xylose	Yes	Yes (3)	Yes (3)	No
Lactose	No	No	No	No
n-Butyramide	No	No	No	No
β-Methyl-D-galactoside	No	No	No	No
Ethylene glycol	No	No	No	No
Betaine* HCI	No	No	No	No
Cysteic acid	No	No	No	No
D-Allose	No	No	No	No
1-Hexadecanol	No	No	No	NA
2,6-/α,ε-Diaminopimelic acid	No	No	No	NA
a-D-Glucose pentaacetate	No	No	No	NA
a-Methyl-D-mannoside	No	No	No	NA
a-Methyl-D-xyloside	No	No	No	NA
Acetone oxime	No	No	No	NA
Acetyl-dihydro-phenyl-alanine ethyl ester	No	No	No	NA
Azelaic acid	No	No	No	NA
Azelaic acid	No	No	No	NA
Bicine	No	No	No	NA
Choline chloride	No	No	No	NA
Creatine	No	No	No	NA
D-(+)-Fucose	No	No	No	NA
D-(−)-Salicin	No	No	No	NA
D-Alanine	No	No	No	NA
D-Araboascorbic acid/D-Isoascorbic acid	No	No	No	NA
D-Arginine	No	No	No	NA
D-Lactic acid/Sodium D-lactate	No	No	No	NA
D-Leucine	No	No	No	NA
D-Melezitose	No	No	No	NA
D-Methionine	No	No	No	NA
D-Norvaline	No	No	No	NA
D-Pantothenic acid hemicalcium salt	No	No	No	NA
D-Proline	No	No	No	NA
D-Raffinose	No	No	No	NA
D-Sorbose	No	No	No	NA
D-Threonine	No	No	No	NA
D-Tryptophan	No	No	No	NA
D-Tyrosine	No	No	No	NA
D-Valine	No	No	No	NA
DL-2-Amino phenylacetic acid/2-Phenylglycine	No	No	No	NA
DL-a-Methyl serine	No	No	No	NA
DL-Hydroxylysine	No	No	No	NA
DL-Mandelic acid	No	No	No	NA
DL-Methionine sulfone	No	No	No	NA
DL-Methionine sulfoxide	No	No	No	NA
DL-Norleucine	No	No	No	NA
DL-O-phosphoserine	No	No	No	NA
DL-Ornithine * HCI	No	No	No	NA
DL-Valine ethyl ester	No	No	No	NA
DL-α-Methyl glutamic acid hemihydrate	No	No	No	NA
DL-β-Hydroxybutyric acid sodium salt	No	No	No	NA
Esculin hydrate	No	No	No	NA
Ethanolamine	No	No	No	NA
Ethyl acetate	No	No	No	NA
Ethyl lactate	No	No	No	NA
Ethyl levulinate	No	No	No	NA
Ethylamine*HCI	No	No	No	NA
Formate, sodium	No	No	No	NA
Glucoheptonic acid	No	No	No	NA
Glycine methyl ester	No	No	No	NA
Glycocyamine/Guanidineacetic acid	No	No	No	NA
Glycylglycine/Gly-Gly	No	No	No	NA
Hydrocinnamic acid	No	No	No	NA
Hydroxyproline/trans-4-Hydroxy-L-proline	No	No	No	NA
Isobutyric acid	No	No	No	NA
Itaconic acid	No	No	No	NA
L-2,4-Diaminobutyric acid	No	No	No	NA
L-Arabitol	No	No	No	NA
L-Ascorbic acid	No	No	No	NA
L-Dihydroxyphenylalanine (DOPA)	No	No	No	NA
L-Glutamic acid dimethyl ester	No	No	No	NA
L-Isoleucine methyl ester hydrochloride	No	No	No	NA
L-Leucinamide hydrochloride	No	No	No	NA
L-Leucine ethyl ester hydrochloride	No	No	No	NA
L-Leucine methyl ester hydrochloride	No	No	No	NA
L-Lysine methyl ester	No	No	No	NA
L-Methionine	No	No	No	NA
L-Proline methyl ester HCl	No	No	No	NA
L-Tryptophan	No	No	No	NA
L-Tryptophan ethyl ester HCl	No	No	No	NA
L-Tyrosine	No	No	No	NA
Levulinic acid	No	No	No	NA
Malonamide	No	No	No	NA
Malonic acid	No	No	No	NA
Mercaptosuccinic acid	No	No	No	NA
meso-(D&L-)Tartaric acid	No	No	No	NA
N-acetyl-glycine	No	No	No	NA
N-Acetyl-L-lysine	No	No	No	NA
n-Heptylic acid	No	No	No	NA
Palmitic acid	No	No	No	NA
Propionamide	No	No	No	NA
Putrescine 2xHCl	No	No	No	NA
S-benzyl cysteine	No	No	No	NA
S-methyl-L-cysteine	No	No	No	NA
Sodium thioglycolate	No	No	No	NA
Spermidine	No	No	No	NA
Stearamide/Octadecanamide 85% pur.	No	No	No	NA
Stearic acid	No	No	No	NA
Succinamide	No	No	No	NA
Sucrose	No	No	No	NA
trans-β-Hydromuconic acid	No	No	No	NA
w-Aminocaprylic acid/8-Aminooctanoic acid	No	No	No	NA
Xanthosine	No	No	No	NA
Xylitol	No	No	No	NA
β-Alanine	No	No	No	NA
β-Gentiobiose	No	No	No	NA
β-Methyl-D-xyloside	No	No	No	NA
δ-Amino-n-valeric acid/5-Aminovaleric acid	No	No	No	NA
