# Supplementary material for: Selection for novel metabolic capabilities in Salmonella enterica
Source: Evolution. 2019 Mar 22;73(5):990–1000. doi: 10.1111/evo.13713 (PMC6593847; doi:10.1111/evo.13713)
Supplement: Supplementary file 2 — Table 2. Increased mutation rates obtained using an error‐prone polymerase [file EVO-73-990-s002.xlsx]

## Sheet: Sheet1
Replicates (each replicate was plated on a subset of carbon sources)	Average mutation rate obtained by induction of error prone polymerase/ 10 cultures	Mutation rate in uninduced control
1	8 x 10-6	1.0 x 10-9
2	2.4 x 10-6	2.0 x 10-9
3	3.5 x 10-6	1.7 x 10-9
4	9 x 10-6	3.1 x 10-9
5	3.2 x 10-7	1.3 x 10-9
