# Supplementary material for: Selection for novel metabolic capabilities in Salmonella enterica
Source: Evolution. 2019 Mar 22;73(5):990–1000. doi: 10.1111/evo.13713 (PMC6593847; doi:10.1111/evo.13713)
Supplement: Supplementary file 3 — Table 3. Mutations observed in mutants growing on novel carbon sources (where causal mutation is not identified) [file EVO-73-990-s003.xls]

## Sheet: Sheet1
Carbon source	Strain	Reference Position	Reference	Allele	Overlapping annotations	Coding region change	Amino acid change
L-valine	DA 35151	3639147	T	C	Gene: dam	NP_462387.1:c.389A>G	NP_462387.1:p.Glu130Gly
		3753026	G	A	Gene: yhiH	NP_462487.2:c.2651C>T	NP_462487.2:p.Ser884Phe
		3764099	C	-	Gene: prlC	NP_462495.1:c.1861delG	NP_462495.1:p.Ala621fs
		3875436	G	T	Gene: mtlA	NP_462585.1:c.193G>T	NP_462585.1:p.Gly65Cys
		4283057	C	A	Gene: ego	NP_462955.1:c.781C>A	NP_462955.1:p.Gln261Lys
		4299748	C	A	Gene: hslV	NP_462973.1:c.50G>T	NP_462973.1:p.Gly17Val
		4302121	C	T	Gene: malE	NP_463094.2:c.952G>A	NP_463094.2:p.Ala318Thr
		4535344	G	C	Gene: yjdE	NP_463159.1:c.934C>G	NP_463159.1:p.Pro312Ala
		4800245	T	A	Gene: mdoB	NP_463400.2:c.527A>T	NP_463400.2:p.Tyr176Phe
2-Deoxy-D-glucose	DA 37563	4271745	A	-	Gene: pfkA	NP_462943.1:c.645delA	NP_462943.1:p.Lys215fs
		1929694	C	-	Gene: manY	NP_460787.1:c.144delC	NP_460787.1:p.Gly49fs
		4850517	C	-	Gene: sthB	NP_463449.1:c.314delG	NP_463449.1:p.Gly105fs
		31514	C	A	Gene: bcfH	NP_459033.1:c.241C>A	NP_459033.1:p.Gln81Lys
		3756916	A	-	non-coding
		4834941	C	-	Gene: nadR	NP_463436.3:c.354delC	NP_463436.3:p.Thr119fs
		1112370	G	T	non-coding
		1401723	C	G	Gene: ydjM	NP_460287.2:c.460G>C	NP_460287.2:p.Ala154Pro
		1653769	A	G	Gene: yddG	NP_460530.2:c.9A>G
		1762909	A	C	CDS: invasin-like protein, Gene: Gene	NP_460627.1:c.269T>G	NP_460627.1:p.Val90Gly
		1763570	C	T	CDS: putative lipoprotein, Gene: Gene	NP_460628.1:c.528G>A
		1791954	T	C	Gene: ycjE	NP_460658.1:c.241T>C	NP_460658.1:p.Ser81Pro
		1892994	C	T	CDS: putative cytochrome oxidase subunit II, Gene: Gene	NP_460749.1:c.1051C>T
		1938582	T	C	non-coding
		2414006	T	C	Gene: menB	NP_461249.1:c.851A>G	NP_461249.1:p.Asn284Ser
		3396639	G	T	Gene: yqjC	NP_462142.1:c.244G>T	NP_462142.1:p.Ala82Ser
		3399845	A	G	Gene: yhaH	NP_462148.1:c.230A>G	NP_462148.1:p.Asp77Gly
		3419073	A	-	Gene: garD	NP_462163.1:c.401delA	NP_462163.1:p.Asn134fs
		3458916	G	A	non-coding
		3549772	G	T	non-coding
		3590850	C	T	Gene: rplX	NP_462333.1:c.187G>A	NP_462333.1:p.Ala63Thr
		3593621	A	G	rpsS	NP_462340.1:c.174T>C
		3671146	G	-	Gene: gntT	NP_462415.1:c.746delG	NP_462415.1:p.Gly249fs
		3671555	C	T	Gene: gntT	NP_462415.1:c.1154C>T	NP_462415.1:p.Ser385Phe
		3678257	A	T	Gene: malT	NP_462418.1:c.1382A>T	NP_462418.1:p.Asn461Ile
		3708247	A	G	Gene: glgB	NP_462439.1:c.12T>C
		3796581	C	T	Gene: yhjL	NP_462517.1:c.833G>A	NP_462517.1:p.Arg278His
		3799386	A	-	Gene: yhjN	NP_462519.1:c.1423delT	NP_462519.1:p.Tyr475fs
		3876390	G	T	Gene: mtlA	NP_462585.1:c.1147G>T	NP_462585.1:p.Ala383Ser
		3881286	-	A	CDS: putative inner membrane protein, Gene: Gene	NP_462591.1:c.89dup	NP_462591.1:p.Asn30fs
		4034735	T	-	Gene: yidA	NP_462731.1:c.294delA	NP_462731.1:p.Lys98fs
		4379187	A	G	Gene: thiE	NP_463032.1:c.81T>C
		4535453	C	A	Gene: yjdE	NP_463159.1:c.825G>T
		4536122	G	A	Gene: yjdE	NP_463159.1:c.156C>T
		4690788	C	G	Gene: nrdG	NP_463312.1:c.426G>C	NP_463312.1:p.Trp142Cys
		4818653	G	A	Gene: yjjI	NP_463422.1:c.1300C>T	NP_463422.1:p.Gln434*
2-Deoxy-D-glucose	DA 37565	258132	C	A	Gene: dxr	NP_459225.1:c.286C>A	NP_459225.1:p.His96Asn
		373365	G	-	CDS: isopropylmalate isomerase large subunit, Gene: Gene	NP_459324.1:c.593delG	NP_459324.1:p.Gly198fs
		1139417	T	C	CDS: tail fiber assembly like-protein, Gene: Gene	NP_460025.1:c.516T>C
		1723781	G	T	non-coding
		1750656	G	T	Gene: zntB	NP_460615.1:c.471C>A	NP_460615.1:p.His157Gln
		1930921	A	-	Gene: manZ	NP_460788.1:c.570delA	NP_460788.1:p.Lys190fs
		2288482	G	T	Gene: galS	NP_461136.1:c.655C>A	NP_461136.1:p.Pro219Thr
		2692722	G	-	Gene: hcaT	NP_461489.1:c.766delC	NP_461489.1:p.Leu256fs
		2717881	G	T	Gene: yfhH	NP_461507.1:c.292G>T	NP_461507.1:p.Val98Phe
		2724638	A	C	Gene: era	NP_461515.1:c.195T>G
		2858870	T	C	CDS: phage tail-like protein, Gene: Gene	NP_461640.1:c.68A>G	NP_461640.1:p.Asp23Gly
		3392486	G	-	Gene: ygjT	NP_462138.1:c.204delG	NP_462138.1:p.Arg69fs
		3394581	G	T	Gene: ygjU	NP_462139.1:c.1074G>T	NP_462139.1:p.Met358Ile
		3395695	T	C	Gene: yqjA	NP_462140.1:c.494T>C	NP_462140.1:p.Val165Ala
		3409516	G	T	Gene: tdcD	NP_462156.1:c.461C>A	NP_462156.1:p.Ala154Asp
		3495127	C	G	Gene: gltB	NP_462240.1:c.597C>G	NP_462240.1:p.Tyr199*
		3550806	G	A	Gene: accC	NP_462290.1:c.223G>A	NP_462290.1:p.Ala75Thr
		3604045	G	T	Gene: yheO	NP_462356.1:c.558C>A	NP_462356.1:p.Asn186Lys
		3671672	C	T	Gene: gntT	NP_462415.1:c.1271C>T	NP_462415.1:p.Ser424Phe
		4493835	T	C	CDS: putative inner membrane protein, Gene: Gene	NP_463126.1:c.12583T>C	NP_463126.1:p.Ser4195Pro
2-Deoxy-D-glucose	DA 37567	15213	C	A	CDS: putative transcriptional regulator, Gene: Gene	NP_459019.1:c.200C>A	NP_459019.1:p.Thr67Lys
		362984	A	-	Gene: gpt	NP_459314.1:c.307delA	NP_459314.1:p.Met103fs
		388154	C	T	non-coding, CDS: hypothetical protein, Gene: Gene	NP_459338.1:c.1045C>T	NP_459338.1:p.Pro349Ser
		1250975	T	C	Gene: grxB	NP_460136.1:c.13A>G	NP_460136.1:p.Ile5Val
		1522435	C	G	Gene:ydhA	NP_460410.1:c.128C>G	NP_460410.1:p.Thr43Ser
		1667402	C	A	non-coding
		2099681	C	T	CDS: cobU, CDS: cbiP	NP_460963.1:c.[3G>A]; NP_460964.1:c.[1520G>A]	NP_460963.1:p.[Met1?]
		2195431	A	-	Gene: wcaD	NP_461057.1:c.860delT	NP_461057.1:p.Val287fs
		2762670	G	T	non-coding
		3127204	G	-	Gene: fucP	fucP:c.327delG	fucP:p.Trp109fs
		3421830	G	T	Gene: agaR	NP_462165.1:c.450C>A
		3504607	A	-	Gene: yhcH	NP_462245.1:c.310delT	NP_462245.1:p.Cys104fs
		3613064	C	T	Gene: yheT	NP_462365.1:c.422C>T	NP_462365.1:p.Ser141Phe
		3631073	G	T	Gene: bigA	NP_462381.1:c.1898G>T	NP_462381.1:p.Ser633Ile
		3656098	A	G	Gene: yhgE	NP_462402.1:c.98T>C	NP_462402.1:p.Val33Ala
		3704708	T	C	Gene: glgX	NP_462438.1:c.1368A>G
		3704744	A	C	Gene: glgX	NP_462438.1:c.1332T>G
		3712842	G	T	Gene: gntR	NP_462444.1:c.298C>A	NP_462444.1:p.His100Asn
		3923309	T	C	Gene: radC	NP_462629.1:c.14A>G	NP_462629.1:p.Asp5Gly
		3987616	G	T	non-coding, Protein binding site: Protein binding site
		4085448	G	T	Gene: asnA	NP_462776.1:c.163G>T	NP_462776.1:p.Val55Leu
		4161250	G	T	Gene: pldA	NP_462842.1:c.852G>T	NP_462842.1:p.Met284Ile
		4498716	G	A	CDS: putative ABC-type bacteriocin/lantibiotic exporter	NP_463127.1:c.745G>A	NP_463127.1:p.Ala249Thr
		4593450	G	A	Gene: yjeQ	NP_463213.2:c.20C>T	NP_463213.2:p.Ser7Phe
		4606667	T	A	Gene: hflC	NP_463225.1:c.177T>A
D-adonitol	DA 46266	3728289	C	A	Gene: yhhV	NP_459311.1:c.270T>C
		3870501	C	T	non-coding, CDS: putative transcriptional regulator, Gene: Gene	NP_462460.1:c.217G>T	NP_462460.1:p.Ala73Ser
		3944198	G	T	Gene: yicH	NP_462581.1:c.845C>T	NP_462581.1:p.Ala282Val
		3945133	G	T	Gene: yicI	NP_462648.1:c.1458G>T
		3958590	G	A	Misc. feature: SPI-3; Salmonella pathogenicity island 3; required for intramacrophage survival and growth in low magnesium, non-coding, CDS: marT, Gene: marT	NP_462649.1:c.1739C>A	NP_462649.1:p.Ala580Asp
		3976949	A	T	CDS: putative glycosyl hydrolase, Gene: Gene	NP_462658.2:c.374C>T	NP_462658.2:p.Ala125Val
		3983900	G	A	CDS: putative periplasmic protein, Gene: Gene	NP_462674.1:c.1030A>T	NP_462674.1:p.Ile344Phe
		3986081	G	A	non-coding	NP_462682.1:c.29C>T	NP_462682.1:p.Ala10Val
		3986509	G	C	Gene: uhpT
		4003587	G	-	Gene: dsdX	NP_462686.1:c.1040C>G	NP_462686.1:p.Ala347Gly
		4006492	G	T	Gene: yidG	NP_462702.1:c.517delG	NP_462702.1:p.Ala173fs
		4029211	GC	A	Gene: dgoT	NP_462705.1:c.232C>A	NP_462705.1:p.His78Asn
		4033969	G	A	non-coding	NP_462727.1:c.1316_1317delGCinsT	NP_462727.1:p.Gly439fs
		4045246	T	-	non-coding
		4134574	C	A	Gene: wzxE
		4299805	C	-	RBS: RBS, non-coding	NP_462816.1:c.1004C>A	NP_462816.1:p.Ala335Asp
		4306255	A	G	CDS: putative arylsulfate sulfotransferase, Gene: Gene
		4497101	C	A	CDS: putative inner membrane protein	NP_462979.1:c.1196T>C	NP_462979.1:p.Ile399Thr
		4726628	C	A	Gene: idnO	NP_463126.1:c.15849C>A	NP_463126.1:p.His5283Gln
						NP_463343.1:c.92G>T	NP_463343.1:p.Arg31Leu
Eryhtrose	DA 35087	232106	T	C	Gene: stfC
		254075	G	T	non-coding	NP_459201.1:c.803T>C	NP_459201.1:p.Phe268Ser
		3572345	G	C	non-coding
		3697340	A	T	Gene: putative dihydrodipicolinate synthetase
		3810262	G	T	non-coding	NP_462433.1:c.321A>T
		4105746	G	-	Gene: yifA
		4110721	G	T	Gene: ilvM	NP_462788.1:c.639delC	NP_462788.1:p.Ser214fs
		4758115	T	-	Gene: putative cytoplasmic protein	NP_462793.1:c.112G>T	NP_462793.1:p.Ala38Ser
		4029982	C	-	Gene: dgoT	NP_463363.1:c.868delT	NP_463363.1:p.Thr293fs
		3676843	-	A	non-coding	NP_462727.1:c.559delG	NP_462727.1:p.Val187fs
		791936	G	-	Gene: putative glycosyl transferase
						NP_459711.1:c.158delG	NP_459711.1:p.Val54fs
		44102	C	A	Gene: Gene, CDS: putative cytoplasmic protein
Eryhtrose	DA 35093	1157459	A	-	non-coding	NP_459042.1:c.1171C>A	NP_459042.1:p.Pro391Thr
		1642278	C	A	Gene: Gene, CDS: putative alpha amylase
		3449748	G	T	Gene: pnp	NP_460519.1:c.232G>T	NP_460519.1:p.Ala78Ser
		3530559	G	T	Gene: yhcP	NP_462195.1:c.1657C>A	NP_462195.1:p.Pro553Thr
		3676843	-	A	non-coding	NP_462274.1:c.1431C>A	NP_462274.1:p.Phe477Leu
		3982635	G	A	Gene: putative PTS system galactitol-specific enzyme IIC component
		4041464	A	G	Gene: recF	NP_462681.1:c.944C>T	NP_462681.1:p.Ser315Phe
		4041538	C	G	Gene: recF	NP_462736.1:c.899T>C	NP_462736.1:p.Leu300Pro
		4059665	G	-	Gene: yieH	NP_462736.1:c.825G>C	NP_462736.1:p.Lys275Asn
		4106668	T	G	Gene: yifE	NP_462751.1:c.435delG	NP_462751.1:p.Ala146fs
		4163987	C	A	Gene: rhtB	NP_462789.1:c.178T>G	NP_462789.1:p.Phe60Val
						NP_462845.1:c.552G>T
